# Supplementary material for: Numerical Simulation and Machine Learning Prediction of the Direct Chill Casting Process of Large-Scale Aluminum Ingots
Source: Materials (Basel). 2024 Mar 19;17(6):1409. doi: 10.3390/ma17061409 (PMC10971882; doi:10.3390/ma17061409)
Supplement: Supplementary file 1 [file materials-17-01409-s001.zip]

Archive with 1 entries (1 files):
- materials-2886408-supplementary.pdf
